# Supplementary material for: Characterizing Emotional State Transitions During Prolonged Use of a Mindfulness and Meditation App: Observational Study
Source: JMIR Ment Health. 2021 Mar 2;8(3):e19832. doi: 10.2196/19832 (PMC7967231; doi:10.2196/19832)
Supplement: Multimedia Appendix 1 [file mental_v8i3e19832_app1.xlsx]

## Sheet: Meditation_counts_2020-01-08
	MMA Name	Count	Percent of all MMAs	Cumulative Percent of all MMAs	MMA Description
	Relax, Ground and Clear	35863	0.123939	0.123939	Use your imagination to relax, feel more stable and grounded, and clear your mind.
	Reflection	32528	0.112414	0.236353	Meditation timer with customizable chimes and soundscapes
	Falling Asleep	31153	0.107662	0.344014	Let go of the day’s stresses and bring a sense of open, calm awareness into sleep.
	Gratitude	24744	0.0855129	0.429527	Boost resilience and positive feelings by focusing on gratitude
	Body Scan	19943	0.0689211	0.498448	Bring awareness to each part of your body, noticing your experience with a sense of curiosity and openness.
	Kindness	12368	0.0427426	0.541191	Feel happier, more connected and strengthen your heart by focusing on Kindness
	Mindful Breathing	12094	0.0417957	0.582987	Focus your attention on your breath, noticing what’s going on inside (your thoughts, feelings, and physical sensations) and outside (your interactions and surroundings) with openness and curiosity.
	Joy	10691	0.0369471	0.619934	Magnify your positive feelings by celebrating the positive moments, accomplishments, happiness, skills and good qualities of yourself and other people.
	Noting	10569	0.0365254	0.656459	Strengthen the mind’s capacity to stay present, so it’s not always jumping from thought to thought, like a monkey jumping from tree to tree.
	Welcoming the Day	8280	0.0286149	0.685074	Begin the day mindfully by focusing on your body’s natural feelings of warmth and peace, and carry those warm feelings into your day.
	Great Compassion	6498	0.0224565	0.70753	Break down the barriers between yourself and others by breathing in their difficulties and breathing out kindness and compassion.
	Mindful Walk	6036	0.0208598	0.72839	Become more attentive to what’s going on inside (your thoughts, feelings, and physical sensations) and outside (your interactions and surroundings) without getting caught up in judging or evaluating
	Equanimity	5817	0.020103	0.748493	Develop a sense of mental calmness and evenness towards all people and situations, and allow yourself to extend your kindness, compassion, and joy to everyone.
	Compassion	5713	0.0197436	0.768237	Strengthen your forcefield of peace and calmness by recognizing that others are suffering and cultivating the sincere wish that they be free from it.
	Engaging Your Senses	5658	0.0195535	0.78779	Ground yourself in the present by bringing your attention to each of the senses, noticing and experiencing things as they are, without reacting to or judging them.
	Counting Breaths	5171	0.0178705	0.805661	Slow the mind down when you need to focus on a certain task, when your thoughts are racing, or you're trying to fall asleep.
	Change	5087	0.0175802	0.823241	Become more open and flexible with the recognition that everything is in a constant state of change, all of the time.
	Nature Sounds	4877	0.0168544	0.840095	Take a time our by focusing on one thing-the sounds of nature-to de-stress and settle yourself down.
	Lion Mind	4710	0.0162773	0.856373	Keep your mind on the bigger picture. Like a Lion, learn to notice distractions but not follow after them by focusing your attention on your breathing.
	Commonality of Suffering	3462	0.0119643	0.868337	Find more patience, empathy and understanding as you learn to recognize how we’re all in the boat.
	Other	38098	0.131663	1	Catch all for remaining MMAs
