# Supplementary material for: Characterizing Emotional State Transitions During Prolonged Use of a Mindfulness and Meditation App: Observational Study
Source: JMIR Ment Health. 2021 Mar 2;8(3):e19832. doi: 10.2196/19832 (PMC7967231; doi:10.2196/19832)
Supplement: Multimedia Appendix 2 [file mental_v8i3e19832_app2.xlsx]

## Sheet: Sheet1
Table 2. Population Statistics
	Users Gender
	Female	Male	Undeclared		All Users
count	8274	1814	942		11030
	0.750136	0.164461	0.0854034		1
Average Age (±sd)	32.9963	36.2299	33.9034		33.61
std	13.4765	13.4764	15.1452		13.68
Avg. Completed Sessions (±sd)	38.5887	51.968	40.7431		40.97
std	55.3299	78.1497	65.6273		60.76
Avg. Completed Pre & Post MMA Checkins (±sd)	21.2922	30.9074	22.4257		22.97
std	37.8576	60.1646	42.6057		42.87
