# Supplementary material for: Characterizing Emotional State Transitions During Prolonged Use of a Mindfulness and Meditation App: Observational Study
Source: JMIR Ment Health. 2021 Mar 2;8(3):e19832. doi: 10.2196/19832 (PMC7967231; doi:10.2196/19832)
Supplement: Multimedia Appendix 3 [file mental_v8i3e19832_app3.xlsx]

## Sheet: Sheet2
	Assigned Cluster	YMM Mapping	Emotion
	Calm	Green	Calm1, Relaxed4, Neutral9, Grounded13, Balanced14, Open-Minded16, Loving21, Connected22, Open-Hearted24
	Grateful	Yellow	Content2, Greatful3, Hopeful5, Appreciative7, Happy8, Thankful10, Encouraged11, Strong15
	Tired	Blue	Tired6, Achy23, In Pain39, Exhausted41, Fatigue47, Lazy49, Indifferent59, Confused68, Hesitant69, Bored71, Insomnia75, Apathetic84
		Red	Conflicted53, Guarded61, Afraid67, Panicked78, Torn86, Clingy94, Suspicious97
	Anxiety	Blue	Distracted31
		Red	Anxious12, Stressed17, Scattered25, Nervous26, Uneasy27, Restless29, Worried30, Concerned35, Apprehensive44, Mixed Up45, Disconnected52
	Excited	Yellow	Satisfied18, Excited19, Relieved20, Enthusiastic28, Proud32, Fulfilled33, Creative34, Joyful36, Glad37, Fiery62
	Depression	Blue	Sad38, Overwhelmed42, Lonely50, Insecure54, Sensitive57, Depressed60, Discouraged65, Longing66, Disappointed70, Vulnerable72, Lacking Confidence73, Hurt76, Powerless77, Defeated80, Heartbroken81, Isolated82, Unhappy83, Not Confident85, Grieving89, Rejected90, Guilty91, Ashamed93, Helpless95, Despairing98, Embarrassed100, Despondent101, Alienated102, Remorseful104, Homesick108, Bullied110, Competi…
		Red	Insulted107
	Compassion	Green	Caring40, Kind43, Compassionate46, Non-Judgmental48, Trusting51, Empathetic63, Equanimous79
	Anger	Blue	Self Critical56, Pessimistic96, Defensive99, Disgusted109, Envious111, Closed-Minded113
		Red	Frustrated55, Annoyed58, Irritated64, Angry74, Grumpy87, Resentful88, Impatient92, Full Of Dislike103, Judgmental105, Jealous106, Full Of Contempt112
