# Supplementary material for: Characterizing Emotional State Transitions During Prolonged Use of a Mindfulness and Meditation App: Observational Study
Source: JMIR Ment Health. 2021 Mar 2;8(3):e19832. doi: 10.2196/19832 (PMC7967231; doi:10.2196/19832)
Supplement: Multimedia Appendix 4 [file mental_v8i3e19832_app4.xlsx]

## Sheet: accuracy
	Num Obs
Ending State	3	4	5	10	15
Green	0.450801	0.448896	0.447274	0.439804	0.433782
Yellow	0.39348	0.395403	0.39759	0.406537	0.413893
Blue	0.10364	0.103747	0.103701	0.103704	0.103983
Red	0.052078	0.051954	0.051436	0.049954	0.048341
Overall Accuracy	0.607	0.614	0.617	0.645	0.654
										uracy: 0.644524213026595
											post_best_ymm
				Green	0.450801	post_best_ymm		Green	0.447274	Green	0.439804
				Yellow	0.39348	Green	0.448896	Yellow	0.39759	Yellow	0.406537		0.433782Yellow0.413893Blue0.103983Red0.048341
				Blue	0.10364	Yellow	0.395403	Blue	0.103701	Blue	0.103704
				Red	0.052078	Blue	0.103747	Red	0.051436	Red	0.049954
						Red	0.051954
								num obs: 10
						num obs: 5
						Green0.448896Yellow0.395403Blue0.103747Red0.051954
							Accuracy: 0.6541416594661498
								post_best_ymm
							Green	0.433782
							Yellow	0.413893
							Blue	0.103983
							Red	0.048341
